# Supplementary material for: HIF-1α Dependent Upregulation of ZIP8, ZIP14, and TRPA1 Modify Intracellular Zn2+ Accumulation in Inflammatory Synoviocytes
Source: Int J Mol Sci. 2021 Jun 14;22(12):6349. doi: 10.3390/ijms22126349 (PMC8231863; doi:10.3390/ijms22126349)
Supplement: Supplementary file 1 [file ijms-22-06349-s001.zip]

Archive with 1 entries (1 files):
- ijms-1211401-supplementary.pdf
